# Supplementary material for: Epithelial-to-Mesenchymal Transition Enhances Cancer Cell Sensitivity to Cytotoxic Effects of Cold Atmospheric Plasmas in Breast and Bladder Cancer Systems
Source: Cancers (Basel). 2021 Jun 9;13(12):2889. doi: 10.3390/cancers13122889 (PMC8226878; doi:10.3390/cancers13122889)
Supplement: Supplementary file 1 [file cancers-13-02889-s001.zip]

Archive with 1 entries (1 files):
- cancers-1196209-supplementary.pdf
